# Supplementary material for: Lateral transduction is inherent to the life cycle of the archetypical Salmonella phage P22
Source: Nat Commun. 2021 Nov 8;12:6510. doi: 10.1038/s41467-021-26520-4 (PMC8575938; doi:10.1038/s41467-021-26520-4)
Supplement: Supplementary file 4 — Source Data [file 41467_2021_26520_MOESM4_ESM.xlsx]

## Sheet: Figure 4a
										Average	Stdev
P22 Ind	Transfer tetA	Titration	TrU	Transfer tetA	Titration	TrU	Transfer tetA	Titration	TrU	TrU	TrU
tetAR	18000	900000000	20000	14000	700000000	20000	13000	630000000	20634.9	20211.6	366.572
tetA1	300000	770000000	389610	250000	680000000	367647	150000	680000000	220588	325949	91903.2
tetA2	1080000	1150000000	939130	950000	880000000	1.07955e+06	750000	650000000	1.15385e+06	1.05751e+06	109041
tetA3	90000	180000000	500000	15000	100000000	150000	100000	220000000	454545	368182	190313
tetA4	270000	250000000	1080000	300000	300000000	1000000	150000	280000000	535714	871905	293884
tetA5	80000	550000000	145455	110000	780000000	141026	210000	800000000	262500	182993	68890.3
tetA6	44000	1190000000	36974.8	25000	1130000000	22123.9	80000	840000000	95238.1	51445.6	38645.5
tetA7	7500	880000000	8522.73	11000	730000000	15068.5	11100	800000000	13875	12488.7	3486.12
tetA8	1200	130000000	9230.77	3100	240000000	12916.7	3900	310000000	12580.6	11576	2037.99
tetA9	6000	850000000	7058.82	5900	660000000	8939.39	20000	730000000	27397.3	14465.2	11238.9
tetA10	7000	800000000	8750	5000	560000000	8928.57	13000	630000000	20634.9	12771.2	6810.8
tetA11	1100	730000000	1506.85	1100	710000000	1549.3	900	660000000	1363.64	1473.26	97.2806
tetA12	1200	1030000000	1165.05	2000	810000000	2469.14	1500	820000000	1829.27	1821.15	652.082
										Average	Stdev
P22 Inf	Transfer tetA	Titration	TrU	Transfer tetA	Titration	TrU	Transfer tetA	Titration	TrU	TrU	TrU
tetAR	16000	18300000000	874.317	5200	11000000000	472.727	6600	33000000000	200	515.681	339.204
tetA1	20600	16100000000	1279.5	13000	17000000000	764.706	12000	20000000000	600	881.403	354.464
tetA2	19000	18000000000	1055.56	7200	7000000000	1028.57	23000	17000000000	1352.94	1145.69	179.992
tetA3	24000	15600000000	1538.46	37000	17000000000	2176.47	31000	10000000000	3100	2271.64	785.108
tetA4	34000	19000000000	1789.47	22000	24000000000	916.667	34000	21000000000	1619.05	1441.73	462.633
tetA5	5000	18200000000	274.725	1600	15000000000	106.667	2800	23000000000	121.739	167.71	92.9835
tetA6	2000	18600000000	107.527	1800	23000000000	78.2609	2200	30000000000	73.3333	86.3737	18.4841
tetA7	3000	17000000000	176.471	600	18000000000	33.3333	2200	32000000000	68.75	92.8513	74.5501
tetA8	9800	17000000000	576.471	3200	19000000000	168.421	6500	21000000000	309.524	351.472	207.234
tetA9	7100	19000000000	373.684	4700	43000000000	109.302	10000	30000000000	333.333	272.107	142.429
tetA10	7500	16000000000	468.75	3300	22000000000	150	6500	25000000000	260	292.917	161.904
tetA11	5500	17700000000	310.734	3000	23000000000	130.435	6300	21000000000	300	247.056	101.14
tetA12	6140	20500000000	299.512	2400	32000000000	75	7800	16000000000	487.5	287.337	206.519

## Sheet: Figure 4b
										Average	Stdev
ES18 Ind	Transfer tetA	Titration	TrU	Transfer tetA	Titration	TrU	Transfer tetA	Titration	TrU	TrU	TrU
tetAR	21000	820000000	25609.8	13000	830000000	15662.7	24000	1180000000	20339	20537.1	4976.51
tetA1	520000	1000000000	520000	590000	920000000	641304	350000	880000000	397727	519677	121789
tetA2	150000	1720000000	87209.3	150000	1300000000	115385	240000	1570000000	152866	118487	32938.2
tetA3	180000	1300000000	138462	85000	1800000000	47222.2	180000	1650000000	109091	98258.2	46574.3
tetA4	42000	900000000	46666.7	50000	1060000000	47169.8	160000	730000000	219178	104338	99454.6
tetA5	45000	1150000000	39130.4	53000	820000000	64634.1	61000	810000000	75308.6	59691.1	18588.7
tetA6	4100	1000000000	4100	5300	730000000	7260.27	7700	1050000000	7333.33	6231.2	1846.04
tetA7	4600	1290000000	3565.89	5100	1400000000	3642.86	14000	1710000000	8187.13	5131.96	2646.14
tetA8	1900	1120000000	1696.43	2800	830000000	3373.49	3700	1240000000	2983.87	2684.6	877.673
tetA9	1700	1080000000	1574.07	4700	1050000000	4476.19	4300	1370000000	3138.69	3062.98	1452.54
tetA10	1600	1230000000	1300.81	3400	1530000000	2222.22	4500	1610000000	2795.03	2106.02	753.856
										Average	Stdev
ES18 Inf	Transfer tetA	Titration	TrU	Transfer tetA	Titration	TrU	Transfer tetA	Titration	TrU	TrU	TrU
tetAR	5400	4100000000	1317.07	4200	4800000000	875	5400	7400000000	729.73	973.934	305.915
tetA1	4100	6000000000	683.333	4400	4200000000	1047.62	5200	5300000000	981.132	904.028	193.997
tetA2	190	10200000000	18.6275	500	9700000000	51.5464	1000	8400000000	119.048	63.0738	51.1929
tetA3	3000	6000000000	500	2800	4700000000	595.745	2800	7000000000	400	498.582	97.88
tetA4	5900	6500000000	907.692	7000	4600000000	1521.74	6700	6500000000	1030.77	1153.4	324.873
tetA5	6600	10500000000	628.571	7100	7000000000	1014.29	7100	7800000000	910.256	851.038	199.56
tetA6	2500	9000000000	277.778	1400	7000000000	200	1700	8900000000	191.011	222.93	47.712
tetA7	900	5800000000	155.172	1030	3400000000	302.941	1600	3600000000	444.444	300.853	144.647
tetA8	1400	5200000000	269.231	1150	6000000000	191.667	2200	8600000000	255.814	238.904	41.4549
tetA9	3000	7700000000	389.61	4000	5700000000	701.754	3500	8900000000	393.258	494.874	179.173
tetA10	3300	8800000000	375	1800	8100000000	222.222	3800	8700000000	436.782	344.668	110.449

## Sheet: Figure 5a
				Lateral
	Lateral	Lateral	Lateral	Average	Stdev
No	36000000	23000000	10000000	23000000	13000000
0	250000	520000	600000	456667	183394
30	370000	450000	300000	373333	75055.5
60	1700000	900000	600000	1.06667e+06	568624
90	13400000	5600000	5000000	8000000	4.68615e+06
120	16500000	11200000	9500000	12400000	3.65103e+06
150	15300000	16000000	15000000	1.54333e+07	513160
180	17500000	17000000	26000000	2.01667e+07	5.058e+06
210	17000000	23000000	16000000	1.86667e+07	3.78594e+06
240	15000000	18000000	18000000	17000000	1.73205e+06
-	36000000	23000000	10000000	23000000	13000000

## Sheet: Figure 5b
				Titration
	Titration	Titration	Titration	Average	Stdev
No	700000	1800000	600000	1.03333e+06	665833
0	1620000000	1450000000	1750000000	1.60667e+09	1.50444e+08
30	2900000000	1900000000	1700000000	2.16667e+09	6.4291e+08
60	2300000000	2300000000	2350000000	2.31667e+09	2.88675e+07
90	750000000	1000000000	1000000000	9.16667e+08	1.44338e+08
120	290000000	400000000	550000000	4.13333e+08	1.30512e+08
150	52000000	130000000	240000000	1.40667e+08	9.44528e+07
180	8000000	60000000	120000000	6.26667e+07	5.60476e+07
210	4300000	10000000	17500000	10600000	6.62042e+06
240	600000	6000000	1100000	2.56667e+06	2.98385e+06
-	36000000	23000000	10000000	23000000	13000000

## Sheet: Figure S3
				Titration
	Titration	Titration	Titration	Average	Stdev
P22 tscs29 0	3800000000	1000000000	5000000000	3.26667e+09	1.67597e+09
P22 tscs29 30	4800000000	2200000000	5500000000	4.16667e+09	1.4197e+09
P22 tscs29 60	4000000000	2600000000	4700000000	3.76667e+09	8.73053e+08
P22 tscs29 90	6500000000	3000000000	7000000000	5500000000	1.77951e+09
P22 tscs29 120	8200000000	1900000000	5500000000	5200000000	2.5807e+09
P22 tscs29 150	41000000000	3200000000	8000000000	17400000000	1.68024e+10
P22 tscs29 180	46000000000	5200000000	11000000000	2.07333e+10	1.80225e+10
P22 tscs29 210	40000000000	12000000000	25000000000	2.56667e+10	1.14407e+10
P22 tscs29 240	59000000000	10000000000	40000000000	3.63333e+10	2.01715e+10
P22 0	83000	160000	90000	111000	34765.9
P22 30	130000	108000	150000	129333	17152.9
P22 60	94000	110000	460000	221333	168889
P22 90	370000	2200000	2100000	1.55667e+06	840093
P22 120	90000000	89000000	530000000	2.36333e+08	2.07654e+08
P22 150	240000000	380000000	500000000	3.73333e+08	1.06249e+08
P22 180	370000000	650000000	720000000	580000000	1.51217e+08
P22 210	610000000	1000000000	530000000	7.13333e+08	2.05318e+08
P22 240	610000000	900000000	570000000	6.93333e+08	1.47045e+08
P22 Aint 0	100	170	110	126.667	30.9121
P22 Aint 30	210	120	150	160	37.4166
P22 Aint 60	70	90	70	76.6667	9.42809
P22 Aint 90	50	120	430	200	165.126
P22 Aint 120	36000	57000	25000	39333.3	13274.9
P22 Aint 150	680000	520000	830000	676667	126579
P22 Aint 180	4300000	2300000	2100000	2900000	993311
P22 Aint 210	6200000	5000000	4400000	5200000	748331
P22 Aint 240	9200000	6400000	3200000	6.26667e+06	2.4513e+06
P22 Axis 0	210	170	70	150	58.8784
P22 Axis 30	210	180	160	183.333	20.548
P22 Axis 60	100	30	50	60	29.4392
P22 Axis 90	160	300	400	286.667	98.4322
P22 Axis 120	33000	62000	46000	47000	11860.3
P22 Axis 150	480000	750000	940000	723333	188739
P22 Axis 180	2300000	3800000	3700000	3.26667e+06	684755
P22 Axis 210	6000000	3400000	4600000	4.66667e+06	1.06249e+06
P22 Axis 240	5500000	5200000	8500000	6400000	1.48997e+06
ES18 0	1900000	810000	1090000	1.26667e+06	462193
ES18 30	2000000	720000	1110000	1.27667e+06	535682
ES18 60	1400000	500000	700000	866667	385861
ES18 90	1300000	1050000	6700000	3.01667e+06	2.60651e+06
ES18 120	12100000	35300000	72000000	39800000	2.46602e+07
ES18 150	91000000	270000000	385000000	2.48667e+08	1.20969e+08
ES18 180	140000000	840000000	770000000	5.83333e+08	3.14784e+08
ES18 210	180000000	410000000	700000000	430000000	2.1276e+08
ES18 240	290000000	630000000	710000000	5.43333e+08	1.82087e+08

## Sheet: Figure S5a
qPCR excision
Sample Name	Target Name	Cт1	Cт2	Mean Cт	ΔCт	2-ΔCт						Sample Name	Target Name	Cт1	Cт2	Mean Cт
P22 0 A	Excision	23.3392	24.0031	23.6712	8.46853	0.00282305						P22 0 A	Housekeeping	15.2107	15.1946	15.2026
P22 30 A	Excision	22.4182	22.2282	22.3232	7.19143	0.0068417						P22 30 A	Housekeeping	15.1762	15.0872	15.1317
P22 60 A	Excision	15.2788	15.5184	15.3986	0.243672	0.844593						P22 60 A	Housekeeping	15.2577	15.0521	15.1549
P22 90 A	Excision	15.8404	15.7892	15.8148	-0.0639777	1.04534						P22 90 A	Housekeeping	15.777	15.9804	15.8787
P22 0 B	Excision	24.8417	24.9045	24.8731	7.25716	0.006537						P22 0 B	Housekeeping	17.4658	17.7662	17.616
P22 30 B	Excision	24.9256	24.7096	24.8176	7.20979	0.00675517						P22 30 B	Housekeeping	17.7996	17.4161	17.6078
P22 60 B	Excision	15.8346	15.6894	15.762	-2.06025	4.17057						P22 60 B	Housekeeping	17.7044	17.9401	17.8222
P22 90 B	Excision	16.4423	16.6504	16.5464	-2.04789	4.135						P22 90 B	Housekeeping	18.4688	18.7197	18.5942
P22 0 C	Excision	24.6033	24.0606	24.3319	6.99662	0.00783082						P22 0 C	Housekeeping	17.2927	17.378	17.3353
P22 30 C	Excision	23.7909	24.1161	23.9535	6.31103	0.0125948						P22 30 C	Housekeeping	17.3671	17.9179	17.6425
P22 60 C	Excision	16.5137	16.5582	16.5359	-0.873136	1.83164						P22 60 C	Housekeeping	17.4402	17.3779	17.4091
P22 90 C	Excision	15.9492	16.0638	16.0065	-1.87585	3.67018						P22 90 C	Housekeeping	17.8586	17.9061	17.8823
NTC	Excision	Undetermined	Undetermined	#DIV/0!	#DIV/0!	#DIV/0!						NTC	Housekeeping	Undetermined	Undetermined	#DIV/0!
TS 0 A	Excision	14.6386	14.9364	14.7875	0.27363	0.827235						TS 0 A	Housekeeping	14.3176	14.7102	14.5139
TS 30 A	Excision	13.7654	13.5081	13.6367	-0.878425	1.83837						TS 30 A	Housekeeping	14.0678	14.9625	14.5152
TS 60 A	Excision	13.9308	13.0293	13.4801	-0.749689	1.68143						TS 60 A	Housekeeping	14.2235	14.2361	14.2298
TS 90 A	Excision	14.1189	14.2135	14.1662	0.141754	0.906417						TS 90 A	Housekeeping	13.928	14.1209	14.0244
TS 0 B	Excision	13.7704	13.6848	13.7276	-1.55868	2.94584						TS 0 B	Housekeeping	15.2382	15.3344	15.2863
TS 30 B	Excision	12.3751	11.4823	11.9287	-3.11565	8.66772						TS 30 B	Housekeeping	15.0956	14.9931	15.0444
TS 60 B	Excision	13.1595	12.8203	12.9899	-2.57652	5.96497						TS 60 B	Housekeeping	15.8762	15.2566	15.5664
TS 90 B	Excision	12.6284	12.6575	12.6429	-1.95399	3.87444						TS 90 B	Housekeeping	14.7697	14.4241	14.5969
TS 0 C	Excision	13.424	13.3751	13.3995	-1.41071	2.65868						TS 0 C	Housekeeping	14.721	14.8995	14.8103
TS 30 C	Excision	12.201	11.6609	11.9309	-2.78945	6.91366						TS 30 C	Housekeeping	14.7172	14.7236	14.7204
TS 60 C	Excision	13.2295	12.9533	13.0914	-2.03076	4.08621						TS 60 C	Housekeeping	14.934	15.3104	15.1222
TS 90 C	Excision	14.1918	13.7022	13.947	-0.918913	1.89069						TS 90 C	Housekeeping	14.8635	14.8684	14.8659
NTC	Excision	37.0052	Undetermined	37.0052	-0.00205994	1.00143						NTC	Housekeeping	37.0072	Undetermined	37.0072
Aint 0 A	Excision	35.9486	Undetermined	35.9486	20.9241	5.02606e-07						Aint 0 A	Housekeeping	14.9319	15.1173	15.0246
Aint 30 A	Excision	Undetermined	34.5858	34.5858	19.3618	1.48427e-06						Aint 30 A	Housekeeping	15.2006	15.2473	15.224
Aint 60 A	Excision	33.0779	32.8498	32.9639	17.7887	4.41626e-06						Aint 60 A	Housekeeping	15.3693	14.9809	15.1751
Aint 90 A	Excision	28.5756	28.442	28.5088	12.9865	0.000123222						Aint 90 A	Housekeeping	15.5403	15.5044	15.5223
Aint 0 B	Excision	32.5637	33.7879	33.1758	17.3613	5.93914e-06						Aint 0 B	Housekeeping	15.9068	15.7222	15.8145
Aint 30 B	Excision	35.8663	32.5164	34.1914	18.0401	3.71024e-06						Aint 30 B	Housekeeping	15.6396	16.663	16.1513
Aint 60 B	Excision	28.5405	28.5888	28.5646	12.5474	0.000167059						Aint 60 B	Housekeeping	15.9978	16.0367	16.0172
Aint 90 B	Excision	24.6703	25.8858	25.2781	8.27085	0.00323763						Aint 90 B	Housekeeping	16.5412	17.4733	17.0072
Aint 0 C	Excision	35.1755	32.9647	34.0701	18.1855	3.35444e-06						Aint 0 C	Housekeeping	16.4051	15.3641	15.8846
Aint 30 C	Excision	34.3908	34.6843	34.5376	18.4672	2.75938e-06						Aint 30 C	Housekeeping	15.7365	16.4042	16.0703
Aint 60 C	Excision	31.6649	29.967	30.816	14.4135	4.58259e-05						Aint 60 C	Housekeeping	15.8598	16.9451	16.4025
Aint 90 C	Excision	25.8818	25.1717	25.5267	9.45506	0.00142476						Aint 90 C	Housekeeping	16.467	15.6764	16.0717
NTC	Excision	Undetermined	37.0666	37.0666	0.625456	0.648215						NTC	Housekeeping	36.6416	36.2407	36.4412
Axis 0 A	Excision	33.0202	34.1732	33.5967	17.5584	5.18087e-06						Axis 0 A	Housekeeping	15.5704	16.5062	16.0383
Axis 30 A	Excision	35.5369	34.3716	34.9543	18.7328	2.29538e-06						Axis 30 A	Housekeeping	15.7005	16.7424	16.2214
Axis 60 A	Excision	29.172	28.9266	29.0493	12.7437	0.000145802						Axis 60 A	Housekeeping	16.9482	15.663	16.3056
Axis 90 A	Excision	24.4056	25.5477	24.9767	7.36124	0.006082						Axis 90 A	Housekeeping	17.59	17.6408	17.6154
Axis 0 B	Excision	32.606	34.9528	33.7794	17.7724	4.46673e-06						Axis 0 B	Housekeeping	15.6294	16.3847	16.007
Axis 30 B	Excision	37.1139	31.2019	34.1579	17.3844	5.84479e-06						Axis 30 B	Housekeeping	16.5732	16.9738	16.7735
Axis 60 B	Excision	27.316	28.7815	28.0488	11.4907	0.000347508						Axis 60 B	Housekeeping	16.9017	16.2145	16.5581
Axis 90 B	Excision	25.6045	24.4615	25.033	7.64019	0.00501271						Axis 90 B	Housekeeping	17.3509	17.4348	17.3928
Aint 0 C	Excision	37.107	35.9811	36.5441	19.5687	1.28601e-06						Aint 0 C	Housekeeping	16.8881	17.0627	16.9754
Aint 30 C	Excision	32.8054	35.1375	33.9715	17.421	5.69848e-06						Aint 30 C	Housekeeping	16.8874	16.2136	16.5505
Aint 60 C	Excision	31.4241	31.6586	31.5413	14.8024	3.49977e-05						Aint 60 C	Housekeeping	16.9949	16.483	16.7389
Aint 90 C	Excision	26.9329	27.2743	27.1036	10.0537	0.000940883						Aint 90 C	Housekeeping	17.1525	16.9473	17.0499
NTC	Excision	Undetermined	Undetermined	#DIV/0!	#DIV/0!	#DIV/0!						NTC	Housekeeping	35.2201	35.159	35.1895
Apri 0 A	Excision	21.4327	21.4359	21.4343	4.82718	0.0352268						Apri 0 A	Housekeeping	16.7463	16.4679	16.6071
Apri 30 A	Excision	21.3879	20.2604	20.8241	4.34984	0.0490421						Apri 30 A	Housekeeping	16.7205	16.2281	16.4743
Apri 60 A	Excision	14.5933	15.3376	14.9654	-1.29542	2.45448						Apri 60 A	Housekeeping	16.6812	15.8405	16.2608
Apri 90 A	Excision	13.7334	13.413	13.5732	-2.15001	4.43832						Apri 90 A	Housekeeping	16.3853	15.0612	15.7232
Apri 0 B	Excision	26.8979	26.7127	26.8053	11.1861	0.000429195						Apri 0 B	Housekeeping	15.6524	15.5861	15.6193
Apri 30 B	Excision	26.9628	26.9113	26.937	10.3567	0.000762661						Apri 30 B	Housekeeping	17.256	15.9048	16.5804
Apri 60 B	Excision	19.5893	19.5245	19.5569	3.21405	0.107764						Apri 60 B	Housekeeping	15.8192	16.8665	16.3428
Apri 90 B	Excision	17.9271	16.4811	17.2041	0.569478	0.673861						Apri 90 B	Housekeeping	16.6437	16.6255	16.6346
Apri 0 C	Excision	27.4663	26.3853	26.9258	10.546	0.000668886						Apri 0 C	Housekeeping	16.0269	16.7328	16.3799
Apri 30 C	Excision	26.8268	24.9447	25.8857	9.00829	0.00194193						Apri 30 C	Housekeeping	16.7741	16.9807	16.8774
Apri 60 C	Excision	20.7238	20.4521	20.5879	3.57792	0.0837412						Apri 60 C	Housekeeping	17.0092	17.0109	17.01
Apri 90 C	Excision	18.1259	18.1357	18.1308	1.53657	0.344703						Apri 90 C	Housekeeping	16.5405	16.648	16.5942
NTC	Excision	Undetermined	Undetermined	#DIV/0!	#DIV/0!	#DIV/0!						NTC	Housekeeping	35.4991	35.2926	35.3959
ES18 0 A	Excision	21.4278	21.5336	21.4807	4.86286	0.0343664						ES18 0 A	Housekeeping	16.8163	16.4194	16.6178
ES18 60 A	Excision	16.6992	16.3274	16.5133	0.206101	0.866877						ES18 60 A	Housekeeping	16.8578	15.7566	16.3072
ES18 90 A	Excision	15.832	15.9052	15.8686	-1.21703	2.32468						ES18 90 A	Housekeeping	17.5193	16.652	17.0857
ES18 120 A	Excision	14.357	14.9696	14.6633	-2.56685	5.92516						ES18 120 A	Housekeeping	17.5602	16.9001	17.2302
ES18 0 B	Excision	22.2404	22.9159	22.5781	5.457	0.0227656						ES18 0 B	Housekeeping	17.3165	16.9258	17.1211
ES18 60 B	Excision	17.9302	17.3102	17.6202	0.40377	0.75588						ES18 60 B	Housekeeping	17.354	17.0788	17.2164
ES18 90 B	Excision	16.4832	16.1769	16.33	-1.40911	2.65573						ES18 90 B	Housekeeping	17.6102	17.868	17.7391
ES18 120 B	Excision	16.2677	16.5367	16.4022	-1.32339	2.50254						ES18 120 B	Housekeeping	17.596	17.8552	17.7256
ES18 0 C	Excision	25.263	24.8662	25.0646	8.03294	0.00381808						ES18 0 C	Housekeeping	16.9395	17.1238	17.0317
ES18 60 C	Excision	17.1243	17.3339	17.2291	0.241076	0.846114						ES18 60 C	Housekeeping	16.9184	17.0576	16.988
ES18 90 C	Excision	16.1362	16.3211	16.2286	-1.49644	2.82146						ES18 90 C	Housekeeping	17.7129	17.7373	17.7251
ES18 120 C	Excision	15.996	16.2406	16.1183	-1.52143	2.87075						ES18 120 C	Housekeeping	17.5654	17.7141	17.6397
NTC	Excision	Undetermined	Undetermined	#DIV/0!	#DIV/0!	#DIV/0!						NTC	Housekeeping	Undetermined	Undetermined	#DIV/0!

## Sheet: Figure S5b
qPCR circularisation
Sample Name	Target Name	Cт1	Cт2	Mean Cт	ΔCт	2-ΔCт						Sample Name	Target Name	Cт1	Cт2	Mean Cт
P22 0 A	Circularisation	20.2704	20.0889	20.1797	4.97703	0.0317515						P22 0 A	Housekeeping	15.2107	15.1946	15.2026
P22 30 A	Circularisation	18.7778	18.9734	18.8756	3.74383	0.0746442						P22 30 A	Housekeeping	15.1762	15.0872	15.1317
P22 60 A	Circularisation	11.8742	11.8098	11.842	-3.31293	9.93781						P22 60 A	Housekeeping	15.2577	15.0521	15.1549
P22 90 A	Circularisation	8.88028	8.68595	8.78311	-7.09562	136.771						P22 90 A	Housekeeping	15.777	15.9804	15.8787
P22 0 B	Circularisation	22.3474	22.4144	22.3809	4.76495	0.0367797						P22 0 B	Housekeeping	17.4658	17.7662	17.616
P22 30 B	Circularisation	21.4742	21.3892	21.4317	3.82393	0.0706126						P22 30 B	Housekeeping	17.7996	17.4161	17.6078
P22 60 B	Circularisation	12.8686	13.1566	13.0126	-4.80962	28.044						P22 60 B	Housekeeping	17.7044	17.9401	17.8222
P22 90 B	Circularisation	11.383	11.6017	11.4924	-7.10189	137.366						P22 90 B	Housekeeping	18.4688	18.7197	18.5942
P22 0 C	Circularisation	22.2378	22.2051	22.2214	4.88611	0.033817						P22 0 C	Housekeeping	17.2927	17.378	17.3353
P22 30 C	Circularisation	20.9332	21.0956	21.0144	3.3719	0.0965952						P22 30 C	Housekeeping	17.3671	17.9179	17.6425
P22 60 C	Circularisation	15.3742	15.481	15.4276	-1.98148	3.94898						P22 60 C	Housekeeping	17.4402	17.3779	17.4091
P22 90 C	Circularisation	11.3933	11.4872	11.4402	-6.44211	86.9498						P22 90 C	Housekeeping	17.8586	17.9061	17.8823
NTC	Excision	Undetermined	Undetermined	#DIV/0!	#DIV/0!	#DIV/0!						NTC	Housekeeping	Undetermined	Undetermined	#DIV/0!
TS 0 A	Circularisation	9.13049	9.92855	9.52952	-4.98438	31.6554						TS 0 A	Housekeeping	14.3176	14.7102	14.5139
TS 30 A	Circularisation	10.4831	9.21279	9.84792	-4.66724	25.4085						TS 30 A	Housekeeping	14.0678	14.9625	14.5152
TS 60 A	Circularisation	8.36819	8.6004	8.48429	-5.74549	53.6495						TS 60 A	Housekeeping	14.2235	14.2361	14.2298
TS 90 A	Circularisation	8.47317	8.7136	8.59339	-5.43106	43.1431						TS 90 A	Housekeeping	13.928	14.1209	14.0244
TS 0 B	Circularisation	8.83833	8.60512	8.72172	-6.56453	94.65						TS 0 B	Housekeeping	15.2382	15.3344	15.2863
TS 30 B	Circularisation	8.65496	8.31045	8.4827	-6.56165	94.4612						TS 30 B	Housekeeping	15.0956	14.9931	15.0444
TS 60 B	Circularisation	8.27521	8.11482	8.19501	-7.37141	165.582						TS 60 B	Housekeeping	15.8762	15.2566	15.5664
TS 90 B	Circularisation	7.50495	7.70662	7.60579	-6.99111	127.214						TS 90 B	Housekeeping	14.7697	14.4241	14.5969
TS 0 C	Circularisation	8.80481	8.44616	8.62549	-6.18477	72.7447						TS 0 C	Housekeeping	14.721	14.8995	14.8103
TS 30 C	Circularisation	7.81172	7.81279	7.81226	-6.90814	120.104						TS 30 C	Housekeeping	14.7172	14.7236	14.7204
TS 60 C	Circularisation	7.79818	7.44767	7.62292	-7.49926	180.926						TS 60 C	Housekeeping	14.934	15.3104	15.1222
TS 90 C	Circularisation	8.21936	7.84544	8.0324	-6.83354	114.052						TS 90 C	Housekeeping	14.8635	14.8684	14.8659
NTC	Circularisation	37.0122	Undetermined	37.0122	0.00499344	0.996545						NTC	Housekeeping	37.0072	Undetermined	37.0072
Aint 0 A	Circularisation	30.3829	30.5321	30.4575	15.4329	2.26058e-05						Aint 0 A	Housekeeping	14.9319	15.1173	15.0246
Aint 30 A	Circularisation	30.7744	31.199	30.9867	15.7627	1.79865e-05						Aint 30 A	Housekeeping	15.2006	15.2473	15.224
Aint 60 A	Circularisation	26.7015	26.6262	26.6638	11.4887	0.000347977						Aint 60 A	Housekeeping	15.3693	14.9809	15.1751
Aint 90 A	Circularisation	20.7583	22.3092	21.5337	6.01143	0.0155017						Aint 90 A	Housekeeping	15.5403	15.5044	15.5223
Aint 0 B	Circularisation	30.3017	29.4545	29.8781	14.0636	5.84027e-05						Aint 0 B	Housekeeping	15.9068	15.7222	15.8145
Aint 30 B	Circularisation	37.0178	31.6995	34.3586	18.2073	3.30402e-06						Aint 30 B	Housekeeping	15.6396	16.663	16.1513
Aint 60 B	Circularisation	30.8435	30.8771	30.8603	14.843	3.40253e-05						Aint 60 B	Housekeeping	15.9978	16.0367	16.0172
Aint 90 B	Circularisation	24.9472	28.4444	26.6958	9.68854	0.00121188						Aint 90 B	Housekeeping	16.5412	17.4733	17.0072
Aint 0 C	Circularisation	30.1701	29.5798	29.8749	13.9903	6.14465e-05						Aint 0 C	Housekeeping	16.4051	15.3641	15.8846
Aint 30 C	Circularisation	30.0701	30.4876	30.2788	14.2085	5.28215e-05						Aint 30 C	Housekeeping	15.7365	16.4042	16.0703
Aint 60 C	Circularisation	33.1588	33.3011	33.23	16.8275	8.59845e-06						Aint 60 C	Housekeeping	15.8598	16.9451	16.4025
Aint 90 C	Circularisation	28.1143	28.0586	28.0864	12.0148	0.000241657						Aint 90 C	Housekeeping	16.467	15.6764	16.0717
NTC	Circularisation	Undetermined	Undetermined	#DIV/0!	#DIV/0!	#DIV/0!						NTC	Housekeeping	36.6416	36.2407	36.4412
Axis 0 A	Circularisation	34.3835	34.1832	34.2833	18.245	3.21891e-06						Axis 0 A	Housekeeping	15.5704	16.5062	16.0383
Axis 30 A	Circularisation	37.0043	36.6826	36.8435	20.622	6.19656e-07						Axis 30 A	Housekeeping	15.7005	16.7424	16.2214
Axis 60 A	Circularisation	30.1929	31.1569	30.6749	14.3693	4.72516e-05						Axis 60 A	Housekeeping	16.9482	15.663	16.3056
Axis 90 A	Circularisation	24.8048	28.3621	26.5834	8.96801	0.00199692						Axis 90 A	Housekeeping	17.59	17.6408	17.6154
Axis 0 B	Circularisation	30.6817	29.8365	30.2591	14.2521	5.12496e-05						Axis 0 B	Housekeeping	15.6294	16.3847	16.007
Axis 30 B	Circularisation	29.2316	33.4462	31.3389	14.5654	4.12457e-05						Axis 30 B	Housekeeping	16.5732	16.9738	16.7735
Axis 60 B	Circularisation	31.4772	32.1053	31.7913	15.2331	2.59638e-05						Axis 60 B	Housekeeping	16.9017	16.2145	16.5581
Axis 90 B	Circularisation	27.6693	27.041	27.3551	9.9623	0.00100242						Axis 90 B	Housekeeping	17.3509	17.4348	17.3928
Aint 0 C	Circularisation	34.5989	34.2613	34.4301	17.4547	5.56703e-06						Aint 0 C	Housekeeping	16.8881	17.0627	16.9754
Aint 30 C	Circularisation	36.9911	35.0313	36.0112	19.4607	1.38592e-06						Aint 30 C	Housekeeping	16.8874	16.2136	16.5505
Aint 60 C	Circularisation	33.0637	32.3772	32.7205	15.9815	1.54555e-05						Aint 60 C	Housekeeping	16.9949	16.483	16.7389
Aint 90 C	Circularisation	27.7236	29.9034	28.8135	11.7636	0.000287607						Aint 90 C	Housekeeping	17.1525	16.9473	17.0499
NTC	Circularisation	Undetermined	Undetermined	#DIV/0!	#DIV/0!	#DIV/0!						NTC	Housekeeping	35.2201	35.159	35.1895
Apri 0 A	Circularisation	29.4991	29.2325	29.3658	12.7587	0.000144292						Apri 0 A	Housekeeping	16.7463	16.4679	16.6071
Apri 30 A	Circularisation	31.9597	30.5	31.2299	14.7556	3.61514e-05						Apri 30 A	Housekeeping	16.7205	16.2281	16.4743
Apri 60 A	Circularisation	23.721	23.3125	23.5168	7.25592	0.0065426						Apri 60 A	Housekeeping	16.6812	15.8405	16.2608
Apri 90 A	Circularisation	21.8305	22.4885	22.1595	6.43626	0.0115476						Apri 90 A	Housekeeping	16.3853	15.0612	15.7232
Apri 0 B	Circularisation	29.5489	29.4836	29.5163	13.897	6.55518e-05						Apri 0 B	Housekeeping	15.6524	15.5861	15.6193
Apri 30 B	Circularisation	32.1209	30.7899	31.4554	14.875	3.3279e-05						Apri 30 B	Housekeeping	17.256	15.9048	16.5804
Apri 60 B	Circularisation	23.7679	23.0341	23.401	7.05813	0.00750398						Apri 60 B	Housekeeping	15.8192	16.8665	16.3428
Apri 90 B	Circularisation	22.0323	22.9782	22.5053	5.87066	0.0170905						Apri 90 B	Housekeeping	16.6437	16.6255	16.6346
Apri 0 C	Circularisation	30.8229	29.5397	30.1813	13.8014	7.00431e-05						Apri 0 C	Housekeeping	16.0269	16.7328	16.3799
Apri 30 C	Circularisation	29.4296	29.8773	29.6534	12.776	0.000142573						Apri 30 C	Housekeeping	16.7741	16.9807	16.8774
Apri 60 C	Circularisation	25.7671	25.9082	25.8377	8.82763	0.002201						Apri 60 C	Housekeeping	17.0092	17.0109	17.01
Apri 90 C	Circularisation	22.9332	22.7082	22.8207	6.22648	0.013355						Apri 90 C	Housekeeping	16.5405	16.648	16.5942
NTC	Circularisation	Undetermined	Undetermined	#DIV/0!	#DIV/0!	#DIV/0!						NTC	Housekeeping	35.4991	35.2926	35.3959
ES18 0 A	Circularisation	18.8984	18.631	18.7647	2.14689	0.225798						ES18 0 A	Housekeeping	16.8163	16.4194	16.6178
ES18 60 A	Circularisation	15.8079	15.4743	15.6411	-0.666089	1.58677						ES18 60 A	Housekeeping	16.8578	15.7566	16.3072
ES18 90 A	Circularisation	9.77852	9.90552	9.84202	-7.24363	151.548						ES18 90 A	Housekeeping	17.5193	16.652	17.0857
ES18 120 A	Circularisation	10.6956	9.23444	9.96503	-7.26512	153.822						ES18 120 A	Housekeeping	17.5602	16.9001	17.2302
ES18 0 B	Circularisation	20.4225	19.6246	20.0235	2.90239	0.13375						ES18 0 B	Housekeeping	17.3165	16.9258	17.1211
ES18 60 B	Circularisation	16.5675	16.0727	16.3201	-0.896317	1.86131						ES18 60 B	Housekeeping	17.354	17.0788	17.2164
ES18 90 B	Circularisation	11.1752	11.6283	11.4018	-6.33735	80.8595						ES18 90 B	Housekeeping	17.6102	17.868	17.7391
ES18 120 B	Circularisation	10.5665	10.8183	10.6924	-7.03321	130.981						ES18 120 B	Housekeeping	17.596	17.8552	17.7256
ES18 0 C	Circularisation	20.9354	20.8399	20.8876	3.85597	0.0690616						ES18 0 C	Housekeeping	16.9395	17.1238	17.0317
ES18 60 C	Circularisation	15.7819	15.9254	15.8536	-1.13436	2.19522						ES18 60 C	Housekeeping	16.9184	17.0576	16.988
ES18 90 C	Circularisation	10.9077	11.1637	11.0357	-6.68937	103.205						ES18 90 C	Housekeeping	17.7129	17.7373	17.7251
ES18 120 C	Circularisation	10.4777	10.5286	10.5032	-7.13657	140.709						ES18 120 C	Housekeeping	17.5654	17.7141	17.6397
NTC	Circularisation	Undetermined	Undetermined	#DIV/0!	#DIV/0!	#DIV/0!						NTC	Housekeeping	Undetermined	Undetermined	#DIV/0!

## Sheet: Figure S6
					Average	Stdev
		% double 100 colonies	% double 100 colonies	% double 100 colonies	% double 100 colonies	% double 100 colonies
Induction	.6kb + 6kb	6	1	3	3.33333	2.51661
Induction	6kb + 10kb	58	64	65	62.3333	3.78594
Induction	6kb + 29kb	0	1	0	0.333333	0.57735
Induction	6kb + 32kb	0	0	0	0	0
Induction	10kb + 29kb	0	2	1	1	1
Induction	10kb + 32kb	0	0	0	0	0
Induction	15.6kb + 29kb	1	2	0	1	1
Induction	15.6kb + 32kb	0	0	0	0	0
Induction	29kb + 32kb	52	57	55	54.6667	2.51661
					Average	Stdev
		% double 100 colonies	% double 100 colonies	% double 100 colonies	% double 100 colonies	% double 100 colonies
Infection	.6kb + 6kb	21	22	18	20.3333	2.08167
Infection	6kb + 10kb	79	85	78	80.6667	3.78594
Infection	6kb + 29kb	18	19	16	17.6667	1.52753
Infection	6kb + 32kb	21	27	24	24	3
Infection	10kb + 29kb	25	27	36	29.3333	5.85947
Infection	10kb + 32kb	19	36	21	25.3333	9.29157
Infection	15.6kb + 29kb	45	60	50	51.6667	7.63763
Infection	15.6kb + 32kb	38	42	41	40.3333	2.08167
Infection	29kb + 32kb	70	73	68	70.3333	2.51661

## Sheet: Figure S7b
										Average	Stdev
P22 Ind (ArfbB-P)	Transfer tetA	Titration	TrU	Transfer tetA	Titration	TrU	Transfer tetA	Titration	TrU	TrU	TrU
tetA1	1130000	1160000000	974138	1200000	3300000000	363636	3200000	2100000000	1.52381e+06	953861	580352
tetA2	4300000	1600000000	2687500	3400000	4600000000	739130	4300000	3300000000	1.30303e+06	1.57655e+06	1.00257e+06
tetA3	1450000	680000000	2.13235e+06	3700000	1300000000	2.84615e+06	5500000	1100000000	5000000	3.32617e+06	1.49287e+06
tetA4	650000	780000000	833333	2400000	1700000000	1.41176e+06	2600000	1100000000	2.36364e+06	1.53624e+06	772708
tetA5	680000	1560000000	435897	1200000	4000000000	300000	1000000	2300000000	434783	390227	78140.6
tetA6	118000	1840000000	64130.4	200000	2600000000	76923.1	190000	3600000000	52777.8	64610.4	12079.8
tetA7	50000	1550000000	32258.1	46000	2600000000	17692.3	105000	2300000000	45652.2	31867.5	13984
tetA8	71000	740000000	95945.9	69000	1100000000	62727.3	98000	620000000	158065	105579	48393.2
tetA9	16400	2000000000	8200	46000	3200000000	14375	94000	2500000000	37600	20058.3	15502.1
tetA10	15600	1450000000	10758.6	51000	3300000000	15454.5	55000	3890000000	14138.8	13450.7	2422.42
tetA11	3500	1650000000	2121.21	6000	2800000000	2142.86	8400	2600000000	3230.77	2498.28	634.447
tetA12	6300	1750000000	3600	3800	3500000000	1085.71	17000	3100000000	5483.87	3389.86	2206.6
										Average	Stdev
P22 Ind	Transfer tetA	Titration	TrU	Transfer tetA	Titration	TrU	Transfer tetA	Titration	TrU	TrU	TrU
tetA1	320000	900000000	355556	300000	760000000	394737	300000	650000000	461538	403944	53587.9
tetA2	1450000	1700000000	852941	810000	840000000	964286	770000	970000000	793814	870347	86558.3
tetA3	360000	520000000	692308	430000	450000000	955556	530000	520000000	1.01923e+06	889031	173317
tetA4	680000	460000000	1.47826e+06	520000	360000000	1.44444e+06	500000	470000000	1.06383e+06	1.32885e+06	230132
tetA5	780000	1800000000	433333	760000	1400000000	542857	640000	950000000	673684	549958	120333
tetA6	37000	710000000	52112.7	90000	625000000	144000	70000	910000000	76923.1	91011.9	47536.2
tetA7	22000	760000000	28947.4	31500	820000000	38414.6	29500	680000000	43382.4	36914.8	7333.44
tetA8	17000	770000000	22077.9	7800	120000000	65000	6800	410000000	16585.4	34554.4	26509.3
tetA9	7000	460000000	15217.4	9000	680000000	13235.3	24000	380000000	63157.9	30536.9	28268
tetA10	7100	570000000	12456.1	3900	710000000	5492.96	9100	270000000	33703.7	17217.6	14695.8
tetA11	800	490000000	1632.65	310	780000000	397.436	1100	610000000	1803.28	1277.79	767.167
tetA12	3700	1190000000	3109.24	5300	610000000	8688.52	1100	760000000	1447.37	4415.05	3793.08

## Sheet: Figure S8a
										Average	Stdev
P22 Inf	Transfer tetA	Titration	TrU	Transfer tetA	Titration	TrU	Transfer tetA	Titration	TrU	TrU	TrU
tetA1	40000	31000000000	1290.32	90000	18000000000	5000	34000	25000000000	1360	2550.11	2121.96
tetA2	130000	26000000000	5000	40000	32000000000	1250	31000	11000000000	2818.18	3022.73	1883.35
										Average	Stdev
P22 tscs29 Inf	Transfer tetA	Titration	TrU	Transfer tetA	Titration	TrU	Transfer tetA	Titration	TrU	TrU	TrU
tetA1	9800	27000000000	362.963	9300	26000000000	357.692	11800	26000000000	453.846	391.5	54.0572
tetA2	12300	51000000000	241.176	17000	42000000000	404.762	21000	41000000000	512.195	386.044	136.475

[truncated: 4 more sheets: Figure S8b, Figure S9, Figure S10a, Figure S10b]
